# Supplementary material for: Isolation and Screening of Antagonistic Endophytes against Phytophthora infestans and Preliminary Exploration on Anti-oomycete Mechanism of Bacillus velezensis 6-5
Source: Plants (Basel). 2023 Feb 17;12(4):909. doi: 10.3390/plants12040909 (PMC9962363; doi:10.3390/plants12040909)
Supplement: Supplementary file 1 [file plants-12-00909-s001.zip]

Archive with 1 entries (1 files):
- plants-2209446-supplementary.pdf
